# Supplementary material for: Motion of Adsorbed Nano-Particles on Azobenzene Containing Polymer Films
Source: Molecules. 2016 Dec 3;21(12):1663. doi: 10.3390/molecules21121663 (PMC6274334; doi:10.3390/molecules21121663)
Supplement: Supplementary file 1 [file molecules-21-01663-s001.zip]

Archive with 5 entries (4 files):
- molecules-154723-supplementary materials/
- molecules-154723-supplementary materials/molecules-154723-supplementary.pdf
- molecules-154723-supplementary materials/Vedio S1.avi
- molecules-154723-supplementary materials/Vedio S2.avi
- molecules-154723-supplementary materials/Vedio S3.avi
